# Supplementary material for: A Hybrid MCDM Approach Based on Fuzzy-Logic and DEMATEL to Evaluate Adult Obesity
Source: Int J Environ Res Public Health. 2022 Nov 22;19(23):15432. doi: 10.3390/ijerph192315432 (PMC9740807; doi:10.3390/ijerph192315432)
Supplement: Supplementary file 1 [file ijerph-19-15432-s001.zip]

Archive with 1 entries (1 files):
- ijerph-2003266-supplementary.xlsx
