# Supplementary material for: A Hybrid MCDM Approach Based on Fuzzy-Logic and DEMATEL to Evaluate Adult Obesity
Source: Int J Environ Res Public Health. 2022 Nov 22;19(23):15432. doi: 10.3390/ijerph192315432 (PMC9740807; doi:10.3390/ijerph192315432)
Supplement: Supplementary file 1 [file ijerph-19-15432-s001.zip › ijerph-2003266-supplementary.xlsx]

## Sheet: Sheet2
Education (ED)	Neuroendocrine conditions (NC)	Menopause (ME)	Prenatal determinants (PD)	Surrounding society and culture (SSC)	Economic (EC)	Marketing (MA)	Obesogenic environment (OE)	Family influences (FI)	Peer influences (PI)	Age	Sex	Perceived and stress of work (PSW)	Genetics of obesity (GO)	Ethnicity (ET)	Unhealthy Diet (UD)	Relative Living Status (RLS)	Lack of physical activities (LPA	Insufficient or deficient sleep (IDS)	Marital Status (MS	Family Reasons(FR)	Irregular life (IL)
0	1	2	2	3	2	4	2	3	2	1	3	4	2	3	1	2	1	4	2	2	2
3	0	1	1	1	2	3	3	2	2	1	2	4	3	3	3	2	3	3	2	2	2
4	2	0	4	2	2	3	2	2	3	2	1	3	2	2	2	2	4	3	2	1	2
4	2	1	0	2	2	2	2	2	3	2	3	4	2	2	2	3	3	4	1	1	2
2	1	1	2	0	3	1	3	2	2	3	2	3	3	3	2	3	3	3	3	2	3
2	1	1	1	2	0	2	1	2	3	3	2	3	3	3	3	2	3	3	2	2	3
3	2	3	4	3	2	0	4	4	1	3	2	2	3	2	2	2	3	2	2	2	3
4	2	2	4	3	3	2	0	2	2	2	3	2	2	3	3	4	2	3	2	3	2
2	2	3	2	2	2	4	3	0	3	2	1	1	1	1	2	2	4	3	2	3	2
1	2	1	4	3	2	4	3	2	0	2	2	2	4	3	1	2	3	2	3	3	2
2	2	1	4	2	2	2	2	2	3	0	2	3	3	4	3	2	4	3	3	2	2
2	2	3	2	2	2	3	2	3	1	2	0	2	3	3	3	2	3	3	3	1	3
3	1	2	3	1	2	4	3	1	1	3	2	0	1	2	2	2	4	4	2	4	3
3	2	1	2	3	1	3	4	2	4	3	2	4	0	3	1	3	3	3	1	1	2
1	1	1	1	3	2	2	2	1	2	4	3	2	4	0	2	3	3	1	3	3	3
3	3	4	3	2	1	1	3	2	1	3	4	3	4	1	0	2	2	3	3	2	4
2	3	2	1	1	2	2	2	3	2	3	1	2	1	2	2	0	3	2	2	3	2
1	3	3	2	4	4	4	4	3	3	3	1	3	4	4	3	3	0	1	3	1	3
3	1	2	2	2	3	2	4	2	4	3	3	1	1	2	3	3	2	0	2	2	1
1	3	3	2	2	2	1	3	1	1	3	2	3	3	2	1	2	4	1	0	1	2
2	3	2	3	3	2	2	2	2	2	2	1	2	2	1	2	1	2	2	2	0	2
1	3	2	2	1	2	2	2	1	3	3	2	2	3	3	2	1	3	2	2	1	0
0	3	1	4	3	3	2	1	4	1	2	2	3	1	2	2	2	2	3	1	2	1
3	0	1	1	2	2	1	1	1	2	2	2	3	2	2	2	2	4	2	3	1	2
3	3	0	1	2	3	1	1	3	1	1	1	4	3	1	2	2	3	2	1	3	2
4	2	1	0	2	1	2	3	4	1	2	3	3	3	2	2	2	3	3	1	2	3
3	2	1	2	0	1	2	1	3	2	2	3	3	1	2	2	2	3	3	2	2	3
2	1	1	2	1	0	3	1	2	2	3	3	2	2	3	3	2	3	1	2	2	3
1	1	3	4	3	3	0	1	3	2	3	1	2	1	1	2	2	3	2	2	2	1
1	3	2	3	3	2	3	0	1	1	2	3	3	2	1	1	3	3	3	2	1	2
2	1	2	2	3	1	3	3	0	3	1	2	2	1	2	2	1	4	3	2	1	2
2	3	1	3	2	2	3	2	2	0	1	3	2	3	1	1	2	3	2	1	2	2
1	1	2	4	3	2	2	2	2	1	0	2	1	1	3	2	2	3	3	2	1	2
2	1	3	3	2	1	1	3	2	3	1	0	1	1	2	1	1	2	1	2	1	2
2	2	1	2	1	3	2	2	2	1	2	2	0	1	2	3	3	3	3	1	2	1
1	3	2	1	1	2	2	2	2	2	2	1	2	0	2	2	3	4	2	2	3	3
1	2	2	2	2	2	1	2	2	1	3	2	3	2	0	2	2	4	2	3	2	1
2	2	3	1	2	2	2	2	2	3	3	2	1	2	1	0	2	3	4	2	2	2
1	2	2	2	1	1	1	2	2	1	2	2	1	3	1	2	0	4	4	1	3	2
2	3	2	3	3	3	2	3	3	4	2	2	4	3	4	3	3	0	1	1	1	2
3	2	1	2	2	2	2	3	2	3	2	2	2	2	1	2	1	3	0	4	1	1
2	2	1	2	1	1	2	2	4	2	2	1	2	2	2	2	2	4	2	0	2	2
1	2	2	4	2	2	2	2	2	2	2	2	2	1	2	1	1	3	3	2	0	3
2	2	2	1	1	2	1	1	2	4	3	2	1	2	2	2	2	3	1	2	2	0
0	3	1	1	3	1	3	2	3	2	1	4	3	2	1	3	2	3	3	2	2	2
3	0	1	2	1	1	1	3	1	2	2	3	4	1	1	3	2	3	3	2	2	2
3	2	0	2	1	1	3	3	2	1	1	2	3	2	1	3	2	3	3	3	2	2
2	1	1	0	2	3	3	2	3	2	1	4	3	1	3	3	2	3	2	1	1	2
2	1	1	2	0	2	2	2	3	2	2	4	3	1	3	3	2	3	2	3	1	2
2	1	2	1	3	0	2	3	3	2	2	4	3	1	3	3	3	3	1	3	1	2
2	3	3	2	3	2	0	2	3	1	3	2	3	2	2	2	2	3	2	1	1	1
2	2	2	2	3	3	2	0	3	3	2	3	2	2	2	2	2	2	3	3	1	2
2	2	3	2	2	1	3	3	0	2	1	1	1	2	2	1	2	4	3	1	1	2
1	2	2	4	3	1	2	3	2	0	2	2	2	3	3	1	3	3	3	2	1	3
1	2	2	2	2	2	2	3	1	3	0	2	1	3	3	3	2	3	3	3	3	3
1	1	2	3	2	2	2	3	3	2	2	0	2	3	3	2	2	2	3	3	1	1
2	2	1	3	2	3	2	1	2	3	3	2	0	2	3	3	1	3	2	3	3	3
2	3	1	2	3	2	3	3	1	2	3	1	3	0	3	1	3	3	3	3	3	3
2	3	3	2	2	3	2	3	3	3	3	3	3	2	0	2	3	3	1	4	3	3
3	3	4	2	2	1	3	2	2	3	3	2	3	3	1	0	3	4	3	3	3	3
2	3	1	2	2	2	2	2	2	1	2	2	3	2	1	2	0	3	3	3	3	2
1	4	3	2	2	4	2	2	4	3	3	3	3	3	3	3	3	0	2	3	2	3
3	3	2	2	3	3	1	2	2	2	2	3	2	2	2	2	3	4	0	3	2	2
2	1	1	2	3	2	1	2	2	1	3	3	1	2	3	1	1	4	3	0	2	2
2	2	3	2	2	2	3	1	2	2	2	2	2	2	2	3	2	2	3	2	0	1
1	1	3	3	2	3	2	2	1	2	4	2	2	2	3	1	3	2	3	1	1	0
0	2	1	1	2	2	1	2	4	1	1	3	2	2	3	2	3	4	3	1	1	3
2	0	1	1	2	2	1	2	2	1	2	3	2	2	3	2	3	4	2	1	1	2
3	1	0	4	2	2	1	2	3	1	2	3	2	2	3	3	2	4	2	1	1	2
1	2	1	0	2	2	1	2	4	1	2	3	3	2	3	2	3	3	2	1	1	3
2	2	1	2	0	2	1	2	4	3	2	3	3	3	2	2	3	3	2	1	1	2
2	2	1	2	2	0	1	2	3	1	2	3	2	3	2	3	3	3	2	1	1	2
4	2	2	1	2	2	0	4	4	2	2	1	1	1	2	2	3	3	2	1	2	1
3	1	2	1	2	2	1	0	2	2	2	2	1	1	1	1	4	2	2	1	1	2
2	2	4	2	1	2	4	3	0	2	1	2	2	1	2	2	2	4	3	1	2	2
1	1	2	2	2	2	3	2	2	0	2	3	2	2	2	2	2	3	1	2	1	1
1	2	1	1	1	3	2	3	1	2	0	2	2	2	4	2	2	4	4	4	2	4
2	1	2	4	2	2	1	3	2	2	2	0	2	2	2	2	3	3	2	4	2	1
1	1	1	3	1	2	3	3	1	1	3	2	0	1	1	1	2	4	2	1	4	2
2	4	3	2	2	1	1	1	3	3	3	2	3	0	4	4	4	3	4	4	1	1
2	2	1	1	1	1	2	1	1	2	3	2	2	3	0	2	3	4	1	4	4	2
2	1	4	1	1	1	1	1	2	1	4	3	3	3	2	0	1	4	3	3	4	3
2	3	2	1	1	2	1	1	1	2	1	1	1	3	1	2	0	4	1	2	3	2
3	4	3	2	2	4	4	3	4	3	3	1	3	4	3	3	3	0	1	3	2	2
4	3	2	2	1	4	4	2	2	4	1	1	2	1	2	1	3	3	0	2	2	2
2	1	1	1	1	1	3	1	2	1	2	2	2	2	2	2	2	4	1	0	1	3
3	1	4	2	1	1	1	4	1	2	4	2	1	2	2	2	2	2	2	2	0	3
1	1	4	1	2	4	2	1	3	2	2	1	1	2	2	2	3	2	1	3	1	0
0	1	3	2	1	3	1	3	3	3	1	4	3	2	1	2	2	3	4	2	2	2
1	0	3	1	1	3	1	3	1	3	1	3	3	2	1	2	2	3	2	2	2	2
1	1	0	1	1	2	2	2	1	3	1	2	4	1	2	2	2	3	3	2	2	2
2	2	2	0	1	3	1	3	3	2	1	4	3	2	1	2	2	4	2	1	2	2
4	2	2	1	0	3	1	3	3	2	1	4	2	2	1	3	2	2	2	1	1	2
2	2	2	1	3	0	1	3	3	2	1	2	2	2	1	3	2	3	2	1	3	2
1	3	1	2	2	3	0	1	3	1	1	3	2	2	1	3	2	2	2	1	2	1
1	1	2	2	2	3	1	0	3	3	2	2	3	2	2	2	2	3	1	1	2	2
2	1	3	2	1	1	3	3	0	1	3	1	1	3	2	1	1	4	3	2	3	2
2	1	1	3	1	2	1	3	2	0	2	1	2	3	1	2	2	3	3	1	3	3
1	2	2	2	2	2	2	2	3	1	0	2	3	1	3	2	2	3	3	3	2	3
1	3	1	2	2	2	2	2	1	1	3	0	2	1	1	1	2	2	3	3	1	3
2	2	2	2	2	1	4	2	2	2	2	1	0	2	1	1	1	4	4	3	3	1
2	3	2	1	1	2	2	2	4	4	2	2	2	0	2	2	3	2	3	3	1	1
1	1	2	2	2	2	3	2	3	2	2	2	1	2	0	2	2	2	3	3	3	1
2	2	4	2	2	2	2	1	2	2	3	2	2	2	3	0	3	3	3	2	3	2
3	2	2	2	1	2	1	2	1	1	3	2	2	2	3	2	0	2	3	1	3	2
3	3	2	3	4	3	2	2	4	4	4	2	3	3	3	3	3	0	2	2	3	1
3	2	2	2	2	3	3	4	1	3	3	2	1	2	3	1	2	4	0	3	1	3
3	2	3	1	2	2	2	2	2	2	3	3	3	3	3	3	2	4	2	0	2	2
2	2	3	1	2	2	2	3	2	2	3	2	3	2	3	3	1	3	3	2	0	4
2	2	3	2	2	3	2	2	2	1	3	3	2	2	3	3	3	3	2	2	2	0
0	1	1	2	2	2	2	1	2	4	1	2	2	3	1	2	4	3	3	1	1	1
1	0	1	3	1	2	3	1	2	4	1	2	2	3	2	2	1	3	3	1	1	1
1	2	0	3	2	2	3	1	2	4	1	2	2	3	1	2	1	3	3	1	1	1
1	1	1	0	1	2	2	1	2	3	1	2	2	3	2	2	4	3	3	1	1	1
4	1	1	2	0	2	2	2	2	3	1	2	2	3	2	2	3	3	3	2	1	2
2	1	2	2	1	0	2	2	2	3	1	2	2	3	2	3	2	3	1	2	1	2
3	2	1	1	2	1	0	3	3	2	1	4	2	3	2	2	3	3	2	2	3	3
3	2	3	2	3	3	2	0	2	2	2	2	4	2	3	3	3	2	2	2	3	3
3	1	3	2	2	1	3	3	0	1	1	1	2	1	2	1	2	4	3	1	1	2
1	2	1	2	2	3	2	3	2	0	1	2	2	2	3	1	3	3	2	2	2	2
1	1	1	1	1	3	2	2	2	3	0	2	3	3	3	2	2	3	4	4	1	4
1	1	2	2	2	1	3	2	2	2	2	0	1	3	3	2	1	2	1	4	2	2
1	1	1	3	4	3	2	3	2	2	2	2	0	1	2	2	2	3	4	2	3	3
1	3	3	2	3	4	1	1	2	2	3	1	1	0	2	2	2	2	4	1	2	2
1	1	4	4	1	1	3	3	2	2	1	4	3	1	0	2	3	2	1	4	4	3
4	4	3	1	3	1	4	1	2	1	2	1	3	1	1	0	2	3	2	2	4	1
2	2	3	1	1	1	1	1	1	1	3	3	1	1	1	2	0	2	2	3	2	2
1	3	3	3	4	3	3	2	3	3	4	3	3	4	4	3	3	0	4	3	1	3
2	1	1	2	3	4	4	4	3	2	3	4	1	3	3	1	2	3	0	2	2	1
1	2	4	1	3	1	1	3	2	3	4	1	2	2	2	2	3	4	1	0	4	3
1	1	4	2	3	1	3	4	3	2	4	3	3	1	2	1	1	3	2	2	0	3
3	1	4	3	2	4	1	3	1	2	4	2	1	2	2	4	1	3	2	3	4	0
0	2	1	2	2	1	2	2	1	3	2	2	1	2	1	3	3	3	4	2	3	1
2	0	1	1	2	1	2	2	1	3	2	2	1	2	3	3	3	3	4	2	3	1
3	1	0	1	2	3	2	2	2	3	2	2	2	3	1	3	2	3	4	2	1	1
2	2	1	0	2	1	1	2	1	3	2	2	3	3	1	2	3	3	3	2	2	2
2	2	1	1	0	1	1	2	1	3	2	2	3	3	1	2	3	3	3	2	2	2
2	2	1	1	2	0	1	2	1	1	2	4	3	3	1	3	3	3	3	2	2	2
4	1	2	2	2	2	0	1	1	1	2	3	3	3	2	2	3	3	2	2	2	2
1	1	2	2	2	2	1	0	1	1	2	2	3	3	3	3	3	2	2	2	2	2
2	2	3	2	1	2	3	3	0	2	1	2	1	1	3	2	2	4	3	1	1	2
1	1	2	3	2	2	4	1	2	0	2	1	2	1	1	2	2	3	2	1	1	2
2	2	2	2	2	2	2	3	3	1	0	2	2	1	1	2	2	3	2	2	2	2
2	1	1	3	2	2	3	3	3	1	1	0	2	1	1	1	2	3	1	2	1	1
2	2	2	2	2	2	1	3	3	3	3	2	0	2	2	3	2	3	3	2	2	1
2	3	3	2	1	2	2	2	1	3	1	2	4	0	2	1	3	3	2	2	3	3
1	1	2	2	2	2	2	2	2	3	4	4	2	4	0	2	1	3	2	2	2	1
2	2	3	2	2	2	2	2	2	1	3	4	1	4	2	0	2	3	3	1	3	4
2	1	2	2	1	2	1	4	2	2	2	2	2	1	1	2	0	3	2	1	2	2
2	3	3	2	3	4	4	4	3	4	3	2	4	3	3	4	2	0	2	1	2	3
3	3	2	2	2	2	2	3	2	3	2	2	1	2	3	2	3	3	0	2	2	2
2	2	3	4	1	4	3	2	1	2	2	3	3	2	2	3	2	4	2	0	2	1
2	2	2	1	2	3	1	2	2	2	2	2	2	2	2	3	1	3	2	2	0	1
2	2	2	1	2	2	1	1	3	3	2	2	4	2	3	2	1	3	3	2	3	0
0	1	3	3	2	2	4	1	2	2	3	2	1	3	1	4	2	3	3	3	2	1
1	0	1	3	2	2	2	1	2	2	1	3	2	3	1	4	2	4	2	3	2	1
1	2	0	3	2	3	2	1	2	1	2	3	2	3	1	4	2	3	2	3	2	2
3	1	2	0	1	2	4	3	2	2	3	3	1	2	1	2	2	4	2	1	2	2
3	1	2	1	0	2	4	3	2	2	3	3	4	2	1	2	2	4	2	3	2	2
2	1	1	1	1	0	3	3	2	2	3	3	4	2	3	3	2	3	2	1	2	2
3	2	1	3	1	3	0	3	2	1	1	2	4	2	2	2	2	4	2	1	3	2
3	2	2	3	1	3	3	0	2	2	2	3	2	3	2	2	2	2	2	3	2	3
2	1	3	2	3	1	3	3	0	3	3	1	1	3	2	1	2	4	3	1	2	2
1	3	1	2	2	1	2	3	2	0	1	2	2	1	1	2	3	3	2	2	1	2
1	1	1	3	3	2	2	2	2	1	0	2	3	1	2	3	2	3	1	1	2	1
1	3	3	2	2	1	1	2	2	2	2	0	1	2	1	2	1	4	2	1	2	1
1	3	3	2	3	1	2	2	2	2	2	2	0	1	1	1	2	2	2	3	3	1
3	3	3	2	1	3	1	1	2	2	2	1	2	0	2	2	3	2	1	1	2	1
1	1	3	1	3	3	2	1	2	2	2	2	1	2	0	2	2	2	3	1	1	1
3	3	2	3	1	1	3	3	2	1	3	2	2	1	3	0	1	3	2	2	1	2
2	2	2	1	1	1	1	2	3	1	2	3	1	2	3	2	0	2	1	1	2	2
3	3	2	2	2	3	2	1	4	4	4	3	3	4	4	3	3	0	3	1	3	1
3	2	1	2	1	1	2	2	2	3	2	3	3	3	2	3	2	4	0	1	1	1
1	1	2	2	1	2	1	1	1	1	1	1	2	3	3	2	1	4	1	0	3	2
1	1	1	1	1	2	1	2	2	2	2	2	1	1	3	1	1	2	3	2	0	1
1	1	1	1	1	2	1	2	1	1	3	1	2	2	3	3	2	3	2	1	3	0
0	2	1	1	1	2	1	2	1	2	2	2	2	3	3	3	2	3	4	1	2	1
1	0	2	2	1	2	1	3	1	2	2	2	2	3	3	2	1	3	4	1	2	1
1	3	0	2	1	2	1	3	2	2	2	2	1	2	1	2	3	4	3	1	2	2
1	2	1	0	1	2	1	2	1	2	2	2	2	3	3	2	2	3	4	2	2	1
1	1	1	1	0	2	1	3	1	2	2	2	2	1	3	2	2	3	4	1	2	2
2	2	1	1	2	0	1	3	1	2	2	2	1	1	3	3	2	3	1	1	2	2
2	2	1	1	1	2	0	2	1	1	1	2	2	2	1	2	2	3	2	2	3	1
2	3	3	2	3	3	1	0	2	2	2	1	2	2	2	2	4	2	1	2	1	3
2	2	3	2	1	2	3	3	0	2	1	1	1	1	2	1	1	4	3	1	1	2
1	1	1	3	2	3	3	2	2	0	1	3	2	2	2	1	3	3	3	1	1	3
2	1	1	1	1	2	2	1	3	2	0	2	3	2	1	1	2	3	2	2	3	3
1	1	1	1	2	1	2	1	2	1	1	0	1	2	2	1	1	4	2	2	2	1
1	1	1	2	1	1	2	2	2	2	1	2	0	1	1	1	2	3	4	3	2	2
1	3	2	2	2	1	1	1	2	2	2	1	1	0	1	1	2	3	2	2	1	1
2	1	1	1	1	1	2	1	1	2	3	3	1	1	0	2	2	1	2	2	2	2
3	1	3	1	1	3	1	1	2	3	2	1	2	2	1	0	1	3	3	2	2	2
2	2	1	1	2	1	1	1	1	1	1	1	1	3	1	2	0	1	3	1	2	2
1	3	2	2	4	3	3	3	3	4	4	3	4	3	3	3	3	0	1	1	2	1
2	2	1	2	1	2	2	4	2	2	1	1	1	1	2	1	1	4	0	3	2	2
2	1	2	1	2	1	2	2	1	3	2	1	3	2	1	3	1	4	3	0	1	2
1	2	2	1	2	1	2	2	1	2	2	2	2	2	2	1	1	2	1	2	0	4
1	2	2	2	2	2	1	1	2	1	2	2	1	3	3	2	1	2	3	1	1	0
0	2	1	2	3	3	2	2	2	1	2	2	2	2	1	3	2	3	3	1	1	1
2	0	1	2	1	1	2	2	2	2	2	2	3	2	1	3	3	3	3	1	1	1
2	1	0	2	1	1	2	2	2	1	2	2	2	2	3	3	2	3	3	2	1	1
2	1	1	0	1	3	2	2	2	1	2	2	2	2	1	2	4	3	3	1	3	1
3	1	1	1	0	1	2	2	2	1	2	3	2	2	2	2	4	3	3	1	3	1
2	1	1	2	2	0	2	2	2	1	2	4	2	2	2	3	3	3	3	2	3	1
2	3	2	2	3	2	0	2	2	2	2	1	2	1	1	2	2	3	2	1	2	2
2	1	2	2	3	1	2	0	3	2	2	3	1	3	1	1	3	2	3	1	2	2
2	2	3	2	2	2	4	3	0	2	1	1	2	1	2	1	1	4	3	1	1	2
2	2	2	2	3	2	4	1	2	0	2	1	2	2	2	2	2	3	3	3	3	3
2	2	2	2	2	2	2	2	2	2	0	2	3	2	2	3	2	4	1	1	2	1
1	1	2	2	2	2	1	2	3	3	2	0	2	2	2	3	2	2	3	1	1	3
2	2	1	2	2	2	2	3	1	1	2	2	0	2	2	2	1	4	2	4	3	2
2	4	3	2	2	2	2	2	2	1	2	2	2	0	2	2	4	4	1	1	2	2
2	1	2	2	2	2	1	2	2	1	2	2	2	2	0	2	2	2	1	1	1	2
2	2	4	2	2	2	2	2	2	2	4	2	2	2	3	0	2	4	4	2	1	2
1	2	2	2	2	2	2	2	3	2	2	2	2	2	1	2	0	2	2	2	1	2
3	4	3	1	2	4	2	2	4	4	2	2	3	3	2	3	3	0	2	2	2	2
4	2	2	2	2	1	1	2	2	4	2	3	1	2	1	3	2	2	0	2	2	2
2	2	1	2	2	2	2	2	2	2	1	2	1	1	2	1	3	4	2	0	2	2
2	2	1	2	2	2	2	1	2	2	1	2	2	2	1	2	1	3	2	2	0	2
2	2	1	2	2	3	2	2	2	2	4	2	2	2	3	1	2	3	3	3	2	0
0	1	2	3	3	3	1	2	4	2	2	1	2	2	1	2	2	3	4	1	2	2
1	0	2	3	2	3	1	2	1	2	2	1	2	2	2	2	2	3	2	1	2	2
3	1	0	3	2	3	2	2	3	2	2	1	3	1	1	1	2	3	2	1	2	1
3	1	2	0	1	3	1	2	2	2	2	1	2	2	2	2	2	3	4	1	2	2
4	1	1	1	0	1	1	2	2	2	2	1	2	2	2	2	2	3	4	1	2	2
2	1	1	1	1	0	1	2	2	2	3	1	2	3	2	3	2	3	3	1	2	2
3	3	1	3	3	2	0	2	2	1	1	2	2	2	1	2	2	3	3	2	2	1
2	1	2	3	3	3	1	0	3	3	2	2	2	2	2	2	3	2	3	2	1	2
3	2	3	2	1	1	3	3	0	3	2	1	1	2	3	1	1	4	3	1	2	3
1	1	2	2	3	2	2	1	2	0	2	1	2	2	1	1	1	3	2	1	3	2
1	2	2	3	3	3	3	3	2	1	0	2	3	1	2	3	2	3	2	2	1	2
1	2	1	3	3	2	2	3	3	1	1	0	2	1	2	1	2	3	3	2	1	3
2	2	1	3	3	1	1	3	2	2	3	3	0	2	1	1	2	3	1	3	1	1
2	3	2	3	1	3	2	2	1	2	3	2	3	0	4	4	3	3	2	2	1	3
1	1	3	3	2	2	2	3	1	3	3	3	1	3	0	2	3	4	2	2	2	1
3	3	3	2	2	2	3	2	2	2	3	3	3	3	3	0	3	3	3	3	2	3
2	3	2	2	2	2	1	3	2	3	1	3	1	2	2	2	0	4	3	3	2	2
3	3	3	2	1	3	3	3	3	4	2	3	3	4	3	2	3	0	3	3	3	3
3	3	2	2	2	2	2	1	2	3	1	3	2	3	2	1	3	2	0	3	3	3
3	2	2	3	2	3	3	3	1	2	2	2	1	2	2	1	3	4	2	0	3	2
2	1	2	1	2	3	1	2	2	2	2	2	3	2	2	2	2	2	2	2	0	2
1	2	2	2	2	2	1	1	3	1	4	1	3	3	2	2	2	2	2	3	2	0
0	2	3	1	2	1	1	1	3	3	3	2	2	2	1	3	2	2	3	1	1	3
2	0	2	1	1	1	1	1	2	3	3	2	3	2	1	2	2	3	3	1	1	2
2	3	0	1	1	1	1	1	2	3	3	2	3	2	2	2	2	2	4	1	1	2
1	2	3	0	2	1	1	1	3	3	2	2	2	2	1	3	2	3	3	1	1	3
2	2	1	2	0	1	1	1	1	3	2	2	1	2	1	3	3	3	3	1	1	3
2	2	1	1	1	0	2	1	1	3	3	2	1	2	3	3	3	3	1	1	1	3
1	1	2	1	2	1	0	1	1	1	2	2	1	3	1	3	3	3	3	1	2	1
1	3	2	1	2	2	2	0	1	1	2	2	2	2	3	3	3	3	2	1	1	2
3	1	2	2	2	1	3	3	0	3	3	2	1	3	2	2	1	4	3	2	3	3
1	2	1	3	2	2	3	2	2	0	3	3	2	2	2	2	2	3	3	2	2	3
1	3	2	1	1	3	3	3	2	2	0	2	2	2	1	2	2	3	1	1	2	3
2	3	2	3	3	3	3	3	2	1	2	0	3	2	2	2	1	4	1	2	1	2
2	2	2	3	1	2	2	3	3	1	3	3	0	2	1	1	3	3	3	2	1	2
2	3	3	3	3	1	2	2	2	1	3	3	3	0	3	3	3	3	1	1	1	1
1	1	1	1	2	1	3	2	2	1	3	3	2	3	0	2	3	3	2	1	1	2
1	2	3	2	2	2	1	2	2	2	3	3	3	3	2	0	2	3	3	3	1	3
3	3	2	2	1	3	2	3	2	2	1	1	2	2	3	2	0	3	2	2	1	2
2	2	3	3	3	3	3	2	3	3	3	1	3	3	3	4	3	0	1	3	2	2
3	1	2	2	2	1	1	3	3	3	1	1	2	1	3	2	3	3	0	2	3	2
2	2	1	3	2	3	1	2	1	2	1	3	2	3	3	2	1	4	2	0	1	1
3	2	1	1	2	3	2	1	2	2	1	2	2	2	3	3	2	3	3	2	0	1
2	2	1	3	2	1	3	2	1	1	3	2	2	3	3	1	3	3	3	1	1	0
0	3	2	1	1	2	2	1	2	2	4	1	1	3	2	2	3	2	2	2	2	2
3	0	2	1	1	2	2	1	1	2	2	1	1	3	2	2	3	2	2	2	2	2
3	1	0	4	1	2	2	1	2	2	2	1	2	1	1	2	3	3	2	2	2	2
1	3	2	0	1	2	2	1	2	2	2	1	1	3	2	2	3	4	3	2	2	2
4	3	2	1	0	2	2	1	2	2	1	1	1	3	2	2	3	4	3	2	2	2
2	2	1	1	1	0	1	2	2	2	1	1	1	2	2	3	3	3	2	2	2	2
3	2	3	1	1	1	0	4	2	1	3	2	2	2	1	2	2	3	3	2	3	2
4	1	3	1	1	1	1	0	2	2	2	3	2	2	2	2	3	2	1	2	2	3
3	1	2	2	1	1	2	3	0	1	2	1	1	2	3	1	1	4	3	1	2	3
2	1	3	2	1	3	4	2	2	0	1	1	2	1	1	2	1	3	1	1	1	1
1	1	1	1	1	3	3	3	2	1	0	2	3	1	2	3	2	2	2	2	1	2
1	2	1	3	3	1	2	3	1	1	1	0	1	1	1	1	2	3	2	3	2	1
3	1	2	3	1	1	1	3	2	2	3	3	0	2	2	3	3	2	2	3	4	1
1	3	3	3	1	1	3	2	1	1	3	1	3	0	2	2	2	2	2	2	3	2
1	2	1	1	1	1	2	1	3	2	3	3	1	3	0	2	3	3	2	2	2	1
1	1	2	1	1	1	1	1	2	1	2	3	3	3	3	0	1	3	2	3	2	3
2	3	1	1	1	1	1	2	1	1	1	1	1	1	2	2	0	4	1	1	2	2
1	3	3	2	2	4	4	3	2	4	1	3	3	3	2	3	3	0	1	1	3	1
2	3	3	2	1	2	2	2	2	2	1	1	2	1	2	1	3	1	0	1	3	2
2	1	2	2	1	2	3	1	3	1	2	1	2	2	2	2	1	4	1	0	1	2
1	2	2	1	1	2	1	2	1	2	2	2	1	1	2	1	2	2	2	2	0	1
1	1	2	1	1	2	1	1	3	1	4	1	2	3	3	2	3	3	2	1	1	0
0	1	1	1	1	1	4	1	2	2	3	1	2	2	1	3	2	3	3	3	1	2
1	0	1	1	1	1	3	3	1	2	3	1	2	2	1	3	2	3	1	2	1	2
1	2	0	1	1	1	3	3	2	2	2	3	2	2	2	4	3	2	1	2	2	2
1	1	1	0	1	1	3	1	2	3	3	1	2	1	1	3	2	4	3	3	3	2
4	1	1	1	0	1	3	1	2	3	3	1	2	1	1	3	2	3	3	3	2	2
2	1	1	1	2	0	3	1	1	3	3	2	2	1	1	3	2	3	3	3	2	2
1	1	1	1	1	1	0	1	2	1	1	2	1	3	1	3	2	3	2	2	2	3
1	2	3	1	1	1	3	0	1	1	2	2	2	3	2	2	1	3	1	2	3	2
2	1	3	2	3	1	3	3	0	3	1	1	1	1	3	1	1	4	3	1	1	2
2	3	1	3	1	3	2	2	2	0	1	2	2	2	1	3	3	3	2	3	3	2
1	1	2	1	1	2	2	1	3	1	0	2	3	1	2	2	2	3	2	2	3	2
1	1	3	4	2	1	3	1	1	2	3	0	1	1	1	1	1	4	1	2	1	3
2	2	2	2	4	2	1	2	3	1	1	2	0	2	3	1	2	2	2	3	2	1
1	3	2	2	1	4	2	2	1	2	2	1	1	0	3	3	3	3	2	2	1	1
1	1	4	4	2	4	3	2	2	1	2	1	2	1	0	2	2	4	2	2	2	1
4	4	4	1	2	2	4	2	2	2	3	4	2	1	3	0	2	3	3	2	2	1
3	2	2	2	1	1	2	1	2	2	2	4	2	2	1	2	0	3	2	1	2	2
2	3	2	3	2	3	1	2	4	3	3	4	4	4	4	2	3	0	4	2	1	1
3	2	1	2	2	2	2	2	3	3	2	4	2	4	2	2	1	3	0	2	2	1
1	2	2	1	2	1	1	2	2	2	2	1	2	3	3	2	4	4	2	0	4	2
1	2	2	2	2	3	2	2	2	2	2	3	2	1	3	1	2	2	3	2	0	1
2	2	2	2	1	2	1	2	1	2	3	2	1	1	3	1	2	2	2	4	4	0
0	2	3	4	2	3	2	1	2	1	2	2	3	3	1	2	2	2	3	3	3	3
2	0	1	3	2	3	2	1	2	1	2	2	1	3	2	2	2	2	2	3	3	3
2	1	0	3	2	1	2	1	2	1	2	2	1	3	2	2	2	3	2	3	2	3
2	2	1	0	2	2	2	1	2	1	2	1	3	3	1	2	2	2	3	1	3	3
2	1	2	2	0	2	2	1	2	1	2	1	1	3	1	2	3	2	3	3	3	3
2	1	1	2	2	0	1	1	2	1	2	1	1	3	1	3	1	3	2	2	3	3
2	2	2	2	2	1	0	3	2	2	2	2	1	1	2	2	3	3	3	2	3	2
3	1	2	2	2	2	1	0	2	2	2	3	2	1	1	1	3	2	2	2	2	3
3	1	2	2	1	1	2	3	0	2	3	2	2	3	2	1	2	4	3	1	3	3
1	1	1	2	2	2	4	1	2	0	1	1	2	3	1	2	2	3	2	1	1	2
1	1	1	1	1	3	3	3	3	1	0	2	2	1	2	2	2	2	1	3	2	3
1	3	1	3	3	1	1	3	2	3	1	0	1	2	1	1	1	2	2	1	2	2
1	1	1	3	1	1	2	3	2	3	3	3	0	1	2	2	3	2	2	2	3	1
1	2	3	3	1	1	1	2	2	3	3	1	3	0	3	3	2	3	3	3	2	2
1	1	1	1	1	1	1	1	1	3	3	3	1	3	0	2	3	3	3	1	3	1
1	1	2	1	1	1	1	1	2	1	2	3	3	3	1	0	1	3	3	3	3	3
1	3	1	1	1	1	1	3	1	1	1	1	1	1	3	2	0	3	1	1	1	2
1	3	3	1	2	2	3	3	2	4	3	1	3	3	3	4	3	0	1	3	1	1
2	1	1	2	1	3	2	2	1	2	1	1	3	1	2	1	3	3	0	1	3	1
1	1	1	3	1	3	1	2	3	1	3	1	1	1	3	1	2	4	1	0	1	1
1	1	2	3	2	3	1	2	1	2	2	1	2	1	1	1	1	2	3	2	0	1
1	2	2	1	1	2	1	1	1	3	4	2	3	3	1	3	1	3	2	2	1	0
0	1	2	2	2	1	2	1	3	2	3	1	2	1	1	2	2	3	3	3	2	2
1	0	2	2	1	1	2	1	1	2	2	1	2	1	1	2	2	4	1	2	2	2
1	1	0	2	2	1	2	1	2	3	2	3	1	1	1	2	2	3	1	2	2	2
2	2	2	0	2	1	2	1	3	2	3	1	2	1	2	2	2	3	3	3	2	2
2	2	2	2	0	1	2	1	2	2	3	1	2	1	1	2	2	3	3	3	2	2
2	2	1	2	1	0	2	1	3	2	3	2	2	1	1	3	2	3	3	2	2	2
2	1	1	2	2	1	0	2	2	2	1	2	2	2	2	2	2	3	3	3	1	2
2	1	2	2	2	2	2	0	1	1	2	3	2	3	2	2	2	2	2	3	2	1
3	1	3	2	2	1	3	3	0	3	2	2	2	2	2	2	2	4	3	2	2	3
1	2	1	4	2	1	4	1	2	0	3	1	2	2	2	2	3	3	3	2	2	1
1	3	3	3	3	3	3	1	1	2	0	2	2	2	2	3	2	3	2	2	3	2
2	2	2	1	3	3	2	1	2	1	2	0	3	2	2	2	3	3	1	3	1	2
3	3	3	3	1	2	3	3	2	2	1	3	0	3	2	2	3	3	4	3	2	2
3	3	3	3	2	1	3	3	3	1	3	3	1	0	1	1	3	3	2	2	2	2
2	1	1	1	3	1	1	3	2	3	4	1	2	1	0	2	3	3	2	2	2	2
4	1	3	3	3	2	1	3	2	2	3	1	3	1	2	0	3	3	4	3	2	1
1	3	3	3	1	3	1	1	3	2	1	1	1	2	2	2	0	4	2	1	2	2
2	3	3	1	4	3	3	4	3	4	3	1	3	3	2	3	3	0	1	3	2	1
3	3	1	2	3	2	2	4	2	3	1	1	2	1	1	3	1	3	0	2	3	2
2	2	3	1	3	1	3	1	2	2	2	3	1	1	1	1	1	4	2	0	1	3
2	2	2	2	3	1	3	2	3	2	3	2	1	2	1	1	2	2	2	2	0	3
1	3	2	3	2	2	3	3	3	2	4	1	1	1	1	2	3	3	2	1	3	0
0	2	3	3	2	1	2	1	2	2	1	2	3	1	1	1	2	1	2	3	2	2
1	0	1	1	2	1	2	1	2	2	1	1	3	3	1	1	3	3	2	3	2	3
1	3	0	1	2	1	2	2	2	2	1	1	4	3	1	1	3	3	4	2	2	3
3	2	2	0	2	1	2	3	3	2	1	1	3	1	1	2	2	2	2	1	2	2
2	2	1	2	0	3	2	1	3	2	1	1	3	1	1	2	2	2	2	1	1	2
2	2	2	2	2	0	2	1	2	2	1	1	3	2	2	3	2	3	2	1	1	2
1	1	1	3	2	3	0	1	3	2	1	2	3	2	2	2	2	2	2	1	1	2
1	3	3	2	2	2	2	0	1	1	2	3	2	1	2	2	3	2	2	1	1	1
2	1	3	2	2	1	3	3	0	1	3	1	2	3	1	1	2	4	3	1	2	2
1	2	1	2	2	3	3	2	2	0	1	3	2	3	3	1	3	3	3	2	2	3
1	1	1	3	3	2	2	2	2	3	0	2	2	3	1	3	2	3	1	1	3	1
1	3	2	2	2	1	2	2	2	3	2	0	1	3	3	2	1	3	1	2	1	2
1	1	1	2	3	3	1	2	1	1	2	2	0	1	1	1	2	3	3	2	1	3
1	3	2	2	3	3	3	3	1	2	2	1	3	0	2	2	3	3	1	1	1	1
2	2	3	3	3	3	2	2	3	1	3	3	3	3	0	2	2	4	1	1	1	3
3	3	1	1	2	3	3	3	2	3	3	3	2	3	2	0	2	3	3	1	1	3
2	1	2	1	1	1	2	3	3	1	1	3	2	3	3	2	0	2	3	3	2	2
1	3	4	2	3	3	4	3	2	3	3	3	2	3	3	4	3	0	3	2	2	3
3	4	3	2	2	1	1	3	2	3	1	3	1	3	2	3	2	3	0	3	2	1
1	3	2	3	2	3	4	2	1	2	2	1	2	2	2	2	3	4	3	0	3	2
1	1	1	1	2	3	2	1	2	2	2	2	2	1	2	1	1	2	2	2	0	1
2	2	1	2	1	3	1	2	4	3	2	2	3	3	2	2	2	3	3	3	3	0
0	3	1	1	1	2	2	2	1	1	1	2	3	1	1	2	3	2	2	3	3	2
1	0	1	1	1	2	1	2	2	1	1	2	3	1	2	2	2	2	2	3	3	2
3	2	0	1	1	2	1	2	2	1	2	3	3	1	2	2	2	3	2	3	3	2
1	2	1	0	1	2	2	2	1	2	1	1	3	1	1	2	3	4	3	2	1	2
3	2	1	1	0	1	2	2	1	1	1	1	4	1	1	2	1	4	3	2	1	2
2	1	1	2	2	0	2	2	1	1	1	1	2	1	1	3	3	3	3	2	1	2
2	2	1	1	1	2	0	1	1	2	1	1	3	2	1	2	1	4	2	2	1	1
1	2	2	2	1	1	2	0	2	2	2	3	1	1	2	2	3	3	1	2	1	1
2	2	2	2	2	2	3	3	0	1	1	1	2	1	2	1	1	4	3	1	1	2
2	2	2	2	1	2	2	1	2	0	2	2	2	3	3	1	2	3	1	2	2	1
2	2	2	1	3	2	2	2	2	3	0	2	1	3	3	3	2	3	3	3	2	3
2	1	2	1	2	2	2	2	1	2	1	0	2	3	1	2	2	3	2	1	2	2
2	2	2	2	3	3	2	2	2	2	3	2	0	2	2	1	2	3	4	1	4	3
2	3	2	2	3	3	2	2	2	3	1	2	3	0	2	2	3	3	3	1	1	3
2	1	3	1	2	3	3	2	2	2	3	3	3	3	0	2	1	2	3	2	3	3
3	3	2	2	1	2	3	2	2	2	3	3	1	2	1	0	2	3	3	1	3	3
3	1	1	2	1	2	1	3	2	2	2	3	2	2	1	2	0	2	2	3	2	2
1	3	2	3	4	3	3	3	2	3	2	3	3	3	3	3	3	0	3	1	1	3
3	2	1	2	1	3	3	4	1	3	2	2	2	3	3	2	3	2	0	2	2	1
1	1	1	3	2	3	2	1	1	2	3	2	2	3	1	2	3	4	2	0	3	1
2	1	3	1	1	3	2	3	1	2	3	1	1	2	1	2	2	3	1	2	0	2
1	1	2	2	2	3	2	3	2	1	4	1	3	3	1	1	1	3	3	3	3	0
0	2	1	1	1	1	2	1	2	2	2	2	4	2	1	2	3	1	3	3	1	2
3	0	1	1	1	1	2	1	1	2	2	1	4	2	2	3	3	3	1	3	1	2
1	3	0	1	1	1	2	1	2	2	2	1	3	2	3	3	3	4	3	2	1	2
1	2	1	0	1	1	3	1	2	2	2	2	4	3	2	2	3	3	3	2	1	2
3	1	1	1	0	2	3	1	2	2	2	3	3	3	2	2	1	3	3	2	1	1
2	1	1	1	2	0	3	1	2	2	2	3	4	3	2	3	2	3	3	2	2	2
1	1	3	1	1	1	0	1	2	1	3	2	2	2	1	2	1	3	2	2	2	2
1	3	3	1	1	1	2	0	1	2	2	4	2	1	2	2	3	2	1	2	2	2
2	1	2	2	2	1	3	3	0	2	1	1	1	1	2	1	1	4	3	1	1	2
1	2	1	3	1	3	3	3	2	0	1	3	2	4	2	2	3	3	2	2	3	2
1	1	1	1	1	2	2	2	3	2	0	2	1	2	2	4	2	3	2	2	3	2
1	1	2	2	2	1	2	2	1	3	1	0	1	2	2	2	1	4	1	3	1	3
1	1	2	2	1	2	2	2	2	1	2	2	0	1	2	2	2	3	3	1	2	2
1	3	2	2	2	1	1	1	1	2	2	1	2	0	3	1	3	4	2	2	2	2
2	2	1	1	1	1	3	1	2	1	3	3	2	2	0	2	2	2	2	2	2	2
1	3	3	1	1	1	1	1	2	1	3	2	2	2	1	0	1	3	4	2	2	2
1	2	1	1	1	1	1	2	3	2	3	1	1	1	1	2	0	3	1	2	2	2
2	3	3	3	3	3	2	3	3	3	3	1	2	3	2	4	3	0	1	2	1	2
3	3	2	2	1	2	2	3	3	3	3	3	2	1	3	3	1	3	0	1	2	1
1	1	2	1	1	2	3	1	3	1	2	1	3	3	3	3	1	4	1	0	2	2
2	3	2	2	1	2	1	2	1	2	2	3	1	1	3	1	2	3	3	2	0	3
1	2	2	1	1	2	1	3	3	2	3	1	2	2	3	2	2	3	3	1	2	0
0	3	2	2	2	2	3	1	1	1	1	2	3	1	2	1	2	2	2	1	2	1
1	0	2	1	2	2	2	3	1	1	1	2	3	1	2	1	2	4	2	1	2	1
1	3	0	4	2	2	2	1	3	1	1	3	3	2	2	1	2	4	2	1	2	2
2	2	2	0	2	2	3	1	1	2	3	1	3	1	2	1	2	2	2	1	2	1
2	2	2	2	0	2	3	1	1	2	2	1	3	1	2	2	1	2	2	2	2	1
2	2	1	2	2	0	3	1	1	3	2	1	1	1	3	3	1	3	2	3	2	1
3	2	1	2	2	1	0	4	1	2	1	1	3	2	2	2	1	3	2	2	1	2
4	3	2	2	2	2	2	0	2	2	2	2	1	3	2	3	4	3	2	3	2	1
2	1	2	2	2	1	4	3	0	2	2	2	2	2	2	2	2	4	3	2	3	2
1	2	1	3	2	2	3	2	2	0	2	3	2	3	3	2	2	3	4	2	2	4
1	2	2	2	2	2	2	2	2	3	0	2	2	3	1	2	2	4	1	1	1	1
1	2	2	2	2	2	2	2	2	3	2	0	2	3	3	3	2	3	2	2	2	2
2	2	2	2	2	3	2	2	2	2	2	2	0	2	3	3	2	4	4	2	1	3
2	3	2	2	3	2	2	2	3	2	2	2	2	0	1	1	4	4	1	1	3	1
1	1	2	2	2	2	3	2	2	2	3	2	3	2	0	2	1	3	1	1	1	3
2	2	4	2	2	2	2	2	2	2	4	3	1	2	2	0	2	3	4	2	1	2
3	2	2	2	1	2	2	3	2	1	1	2	1	2	2	2	0	1	2	3	1	2
2	3	2	3	4	4	3	3	4	4	2	2	1	4	3	3	3	0	2	1	2	3
4	2	1	2	2	1	1	4	3	2	2	2	1	2	3	2	2	3	0	2	2	2
2	2	1	3	2	1	2	3	1	2	1	2	2	3	4	2	2	4	2	0	2	1
2	1	1	1	2	3	2	1	2	2	1	3	3	2	1	2	1	3	4	2	0	1
2	2	1	2	2	3	1	2	2	1	4	3	1	2	1	1	1	3	2	2	2	0
0	1	1	3	1	1	1	2	2	2	2	2	3	2	1	2	1	2	3	1	1	1
1	0	1	1	1	1	1	2	2	2	2	3	3	2	1	2	1	4	3	2	1	1
1	2	0	1	1	1	1	2	2	3	3	2	3	2	1	2	1	2	3	2	1	1
4	1	1	0	1	2	1	2	2	2	2	2	3	2	2	2	1	2	2	1	1	2
2	1	1	1	0	2	1	2	2	1	2	2	3	2	2	2	1	3	2	3	1	2
2	1	1	1	3	0	1	2	2	1	2	3	3	2	2	3	1	3	1	3	1	3
1	2	1	4	1	2	0	1	2	1	1	2	3	2	1	2	1	3	2	1	2	1
1	2	1	3	1	1	3	0	2	2	2	2	2	1	2	2	3	2	1	1	1	2
2	2	2	2	3	1	4	3	0	2	1	1	1	1	2	1	1	4	3	1	1	2
2	3	2	2	1	2	2	3	2	0	2	2	2	3	3	1	2	3	4	3	1	4
1	2	3	4	4	2	2	2	3	3	0	2	2	3	2	2	2	4	3	3	2	1
1	1	3	2	2	2	3	2	2	2	3	0	2	3	3	3	1	2	2	2	1	1
3	3	3	2	4	3	2	1	3	1	2	2	0	2	3	3	1	4	4	3	3	3
1	4	1	2	3	4	3	3	2	3	2	2	2	0	2	1	4	4	3	3	3	3
2	2	3	1	2	3	4	2	1	1	2	2	3	2	0	2	2	1	3	3	3	3
3	3	3	1	2	3	3	2	2	3	4	2	2	3	2	0	2	4	4	2	3	2
3	2	2	3	1	2	1	2	2	1	2	4	2	3	1	2	0	2	2	3	3	2
2	4	1	4	4	4	2	2	3	4	2	4	3	3	3	3	4	0	4	2	2	2
4	1	2	2	2	3	3	4	1	4	1	3	1	4	4	2	2	3	0	2	2	2
2	3	3	2	3	2	1	2	2	3	3	3	2	4	1	2	1	4	3	0	3	3
2	3	3	1	2	2	3	3	2	2	3	1	2	1	4	3	1	3	1	2	0	3
1	2	2	3	1	3	2	3	1	3	4	2	2	2	1	3	2	4	4	1	3	0
0	1	2	4	3	2	2	1	2	2	1	2	4	1	2	1	1	2	3	1	1	2
1	0	2	1	1	2	2	1	2	2	1	2	3	1	2	1	1	2	1	1	1	4
2	1	0	1	2	1	2	2	2	2	1	2	3	1	2	2	3	3	4	1	1	3
3	1	1	0	3	2	3	1	3	2	1	2	4	2	2	1	1	3	3	1	1	2
3	1	1	3	0	2	3	2	3	2	1	2	3	2	2	3	2	3	2	2	1	1
2	1	1	3	2	0	2	2	1	2	1	2	3	2	2	3	2	3	2	2	1	2
1	2	1	3	3	1	0	1	3	3	1	2	1	2	2	2	2	3	2	2	1	2
1	1	3	3	3	3	2	0	2	3	2	2	1	2	2	2	4	2	3	2	1	1
2	2	2	2	2	1	2	3	0	1	2	1	3	1	1	1	2	4	3	3	2	2
1	2	2	2	2	3	4	2	2	0	2	1	2	4	1	1	3	3	2	1	1	2
1	2	2	3	3	2	2	3	2	1	0	2	3	1	3	3	2	2	2	2	3	2
2	2	1	3	2	2	2	3	2	1	1	0	2	2	2	1	2	3	2	1	2	1
2	2	2	2	3	1	3	2	2	2	3	2	0	2	2	2	2	4	4	1	2	1
2	2	3	2	3	3	2	2	3	2	2	2	3	0	3	3	2	2	2	2	2	2
1	1	3	1	2	3	2	1	2	2	3	3	1	3	0	2	2	2	2	2	2	1
2	3	4	2	3	3	3	3	2	2	2	3	2	3	3	0	1	4	2	1	2	3
2	1	3	2	1	2	1	3	3	1	2	3	1	2	2	2	0	2	3	1	2	2
3	4	3	2	4	4	4	3	4	3	3	3	3	2	3	2	3	0	3	3	3	1
2	3	2	2	3	2	3	4	2	2	2	3	4	2	4	3	1	3	0	3	1	3
3	3	2	3	1	3	3	3	1	3	2	3	1	2	4	1	2	4	2	0	3	2
2	2	2	2	3	3	1	3	3	2	2	2	2	2	2	3	4	4	4	2	0	1
1	3	2	1	2	3	1	1	3	2	2	2	3	3	2	2	3	4	2	2	3	0
0	2	1	1	2	3	2	3	1	1	2	2	1	2	3	2	1	1	3	2	1	1
2	0	1	1	2	1	2	3	2	1	1	1	1	2	3	2	1	3	2	1	1	1
1	3	0	4	2	2	2	2	2	2	1	3	1	2	2	2	2	3	3	1	2	1
2	1	1	0	2	3	2	3	1	2	1	3	1	2	3	2	1	4	2	1	3	2
4	1	1	2	0	3	2	1	1	2	3	1	1	2	1	2	2	3	2	1	3	2
2	1	2	2	1	0	2	2	1	3	2	3	1	3	3	3	2	3	2	3	2	2
3	3	2	2	2	3	0	4	1	2	2	1	2	2	2	3	2	3	2	2	2	2
4	3	2	2	2	2	2	0	3	1	2	2	1	2	2	2	4	3	2	2	2	2
2	1	3	2	2	1	3	3	0	2	1	2	2	2	2	2	2	4	3	2	1	2
2	2	1	3	2	1	3	3	2	0	1	3	2	1	1	2	1	3	3	1	1	3
1	1	2	2	2	2	2	2	3	1	0	2	2	1	1	2	2	3	2	2	1	2
1	1	2	2	2	1	2	2	1	3	1	0	1	1	1	1	3	3	3	2	1	1
2	2	2	2	2	1	2	2	1	1	3	2	0	2	3	1	2	3	4	2	4	1
1	3	2	2	1	2	2	1	2	3	2	1	2	0	3	3	3	3	2	2	1	1
1	1	2	3	2	2	2	2	3	3	2	2	1	2	0	2	2	3	1	1	2	1
2	2	3	1	2	1	2	2	2	2	3	3	2	2	2	0	2	3	3	2	2	2
3	2	2	2	3	1	2	2	2	1	2	2	1	2	1	2	0	3	3	1	2	2
2	3	2	2	4	3	2	1	3	3	3	2	3	3	2	3	3	0	2	2	2	1
3	2	2	2	2	2	3	4	2	4	2	2	2	2	2	2	3	2	0	3	2	2
2	1	1	2	2	2	1	2	1	1	2	1	1	2	2	1	3	4	2	0	2	2
1	3	3	1	2	1	2	2	2	2	3	3	2	1	2	1	2	3	2	2	0	2
2	2	3	2	1	3	1	2	1	1	2	2	2	2	3	2	2	3	3	3	2	0
0	2	1	1	1	1	1	2	2	1	1	2	1	1	2	3	2	2	3	1	1	1
2	0	1	1	1	1	1	2	1	1	2	2	1	1	2	4	1	2	3	1	1	2
1	1	0	1	1	2	2	2	2	1	3	1	2	2	3	3	1	3	3	1	1	3
1	2	2	0	1	1	1	2	1	1	1	3	1	2	2	2	2	2	2	1	2	2
4	2	1	1	0	1	1	1	1	1	2	1	2	2	2	2	2	2	2	2	2	2
2	2	1	1	1	0	1	1	1	1	2	1	2	2	2	3	1	3	2	1	1	3
1	1	2	1	1	2	0	1	1	1	2	1	2	1	3	2	2	3	2	2	1	1
1	1	3	2	3	3	1	0	1	1	2	2	1	2	1	1	3	2	1	2	1	1
2	2	2	2	1	2	3	3	0	2	1	1	1	1	2	1	3	4	3	1	1	2
2	1	2	2	1	3	4	2	2	0	2	1	2	1	3	1	2	3	2	2	3	2
2	2	2	1	1	2	2	3	3	3	0	2	3	3	1	2	2	3	1	1	2	1
1	1	1	3	2	2	1	3	1	1	2	0	2	3	3	2	2	3	1	1	1	3
2	2	2	2	2	2	1	1	3	1	3	2	0	2	1	1	2	3	4	3	1	3
2	3	1	2	3	2	2	2	1	3	3	2	3	0	2	1	3	3	1	2	1	1
1	1	3	2	2	3	3	3	2	1	3	3	2	3	0	2	3	3	2	1	1	3
2	1	3	2	3	2	3	2	2	2	3	3	1	3	1	0	3	3	3	3	1	3
2	3	3	2	1	2	1	3	2	2	3	2	3	2	1	2	0	2	3	3	1	2
1	3	3	3	4	3	4	3	3	4	3	2	1	3	3	3	3	0	2	3	2	2
3	1	1	2	3	1	1	4	2	4	3	2	3	2	3	2	3	2	0	3	2	2
2	2	3	1	1	1	1	3	3	2	1	2	2	3	3	2	2	4	2	0	3	3
2	1	1	1	3	3	1	1	3	2	1	2	3	2	1	2	1	3	3	2	0	2
1	3	1	1	2	1	1	1	1	3	4	1	1	3	1	4	1	3	1	2	3	0
0	1	2	2	2	1	2	1	2	3	2	2	1	2	3	2	2	1	3	1	1	1
1	0	1	1	2	1	1	1	1	3	1	1	2	2	3	2	2	4	2	1	1	2
2	1	0	2	2	2	1	1	1	2	2	1	1	2	2	1	2	4	2	1	2	2
2	1	2	0	2	1	2	1	2	3	2	2	1	2	3	2	2	2	2	1	1	2
4	1	2	2	0	1	2	2	2	1	2	2	2	2	3	2	2	3	2	2	1	2
2	1	1	2	1	0	1	2	2	1	1	2	2	2	3	3	2	3	3	3	1	2
1	1	1	2	2	1	0	2	2	2	1	3	3	3	1	2	2	3	2	2	2	1
2	1	2	2	2	2	1	0	1	1	2	2	3	1	3	3	2	2	2	2	1	2
2	1	3	2	1	1	4	3	0	1	2	2	2	2	1	2	1	4	3	2	1	2
1	1	1	4	2	2	2	2	2	0	1	1	2	1	1	1	1	3	1	1	1	2
1	1	1	2	2	2	2	2	2	1	0	2	2	1	2	1	2	4	1	2	1	2
2	2	2	2	2	1	3	2	2	1	1	0	1	1	1	1	1	4	1	2	1	1
1	1	2	2	1	1	2	2	2	2	2	2	0	1	3	3	1	4	4	2	3	1
1	3	2	2	1	1	1	1	3	2	2	1	4	0	2	2	4	4	2	2	3	2
1	1	1	1	3	1	2	3	1	2	4	4	1	4	0	2	2	3	2	1	2	1
1	1	4	1	3	1	1	3	2	1	4	4	2	4	2	0	3	3	4	2	2	4
2	2	3	1	1	1	1	4	3	1	3	1	1	1	2	2	0	3	3	1	1	2
3	3	2	2	4	4	4	4	4	4	3	1	3	3	2	4	4	0	1	2	2	1
4	2	2	2	3	2	2	4	2	4	3	1	2	1	2	3	1	3	0	3	2	1
1	1	2	1	3	4	1	1	2	1	2	1	1	2	2	1	1	4	1	0	1	1
1	1	2	2	1	4	3	2	3	2	2	2	1	1	2	1	2	2	3	2	0	3
1	1	2	3	1	2	1	3	1	2	2	1	4	2	2	2	2	3	2	1	1	0
0	1	1	2	3	2	1	2	1	2	2	2	1	2	1	1	1	1	3	1	2	3
1	0	1	1	1	2	1	2	1	2	2	2	1	2	2	1	1	2	2	1	2	3
1	2	0	1	1	2	1	2	2	2	1	2	1	1	2	1	2	3	2	1	2	3
2	1	1	0	3	2	1	2	1	2	2	2	1	2	1	1	1	2	2	1	2	3
2	1	1	3	0	2	1	2	1	2	2	2	1	2	1	2	1	2	2	1	2	2
2	1	1	3	1	0	1	2	1	2	2	2	2	2	3	3	1	3	2	1	2	2
1	2	1	2	3	2	0	1	1	3	1	2	3	2	2	2	2	3	2	1	2	1
1	2	2	2	3	3	1	0	2	2	2	2	2	2	2	2	3	2	3	3	1	2
2	2	3	2	1	1	3	3	0	2	1	1	3	1	2	1	2	4	3	1	1	2
1	1	2	2	3	2	2	3	2	0	2	2	2	1	1	1	2	3	3	2	2	1
1	2	2	2	2	2	2	2	2	1	0	2	3	1	1	2	2	3	1	1	2	1
1	1	1	2	2	2	2	2	3	2	2	0	2	1	1	2	2	3	2	1	2	2
2	2	2	2	2	1	2	3	2	2	2	2	0	2	1	3	2	3	3	1	1	1
2	3	3	2	1	2	2	2	2	2	3	2	2	0	2	2	3	3	1	1	3	3
1	2	2	2	2	2	3	2	2	2	3	3	1	2	0	2	3	2	1	1	1	1
2	2	3	2	2	2	2	2	2	2	3	2	3	2	3	0	2	3	3	3	1	2
3	3	2	2	2	2	2	2	2	1	2	2	2	2	1	2	0	2	4	1	1	2
2	3	4	3	3	3	4	3	3	3	3	2	3	3	3	3	3	0	2	3	3	1
3	4	1	2	2	2	3	3	3	3	2	2	3	2	3	2	2	3	0	4	2	2
2	2	2	2	2	2	4	2	1	2	2	2	3	3	3	3	2	4	2	0	2	1
2	1	2	1	2	2	2	3	2	2	3	3	2	2	3	2	1	3	3	2	0	3
1	2	2	2	2	3	2	2	4	2	4	2	2	3	1	2	1	3	3	2	2	0
